# Supplementary material for: Identification of the neuropeptide precursor genes potentially involved in the larval settlement in the Echiuran worm Urechis unicinctus
Source: BMC Genomics. 2020 Dec 14;21:892. doi: 10.1186/s12864-020-07312-4 (PMC7737342; doi:10.1186/s12864-020-07312-4)
Supplement: Supplementary file 4 — Additional file 4: Figure S2. Expression trends of the neuropeptide precursor genes in U. unicinctus larval transcriptome. [file 12864_2020_7312_MOESM4_ESM.xlsx]

## Sheet: Table S1
Table S1 Specific primers used in this research
Purpose	Gene	Fragment length (bp)	Primer sequence
qPCR	MIP	223	5'-GCAAACGGTCTGGTGAGGTG-3'
			5'-CCAGTTGCGCTTTGGTCCTTG-3'
	FILamide	149	5'-CAGTTGAAAGCGTAGCGAGCAT-3'
			5'-AGACTTCGACTCCCTGGCTGAT-3'
	FxFamide	162	5'-CTCGAAGCTGGCCGACTAAAG-3'
			5'-GCTGACCGGACAAGGCGTAAT-3'
	FRWamide	106	5'-GCAGCGGTCCTACCACCAACT-3'
			5'-ATCCAGGGTGCTCCTCCATCA-3'
probe template amplification	MIP	503	5'-TAATACGACTCACTATAGGGAGACAGGTGAGGTGGGCGATGA-3' (T7 promoter underlined)
			5'-ATTTAGGTGACACTATAGAAGCGAGGCGAGCGTGCAGGTA-3' (Sp6 promoter underlined)
	FxFamide	501	5'-TAATACGACTCACTATAGGGAGACACGACGCTACTGGAATG-3' (T7 promoter underlined)
			5'-ATTTAGGTGACACTATAGAAGCGTAGGGAACAGGGTGGT-3' (Sp6 promoter underlined)
	FILamide	553	5'-TAATACGACTCACTATAGGGAGACAGAAAGCGTAGCGAGCAT-3' (T7 promoter underlined)
			5'-ATTTAGGTGACACTATAGAAGCGCACCAGGCAGTCCATT-3' (Sp6 promoter underlined)
	FRWamide	430	5'-TAATACGACTCACTATAGGGAGACATGCTATGCCAACAACTA-3' (T7 promoter underlined)
			5'-ATTTAGGTGACACTATAGAAGCGCAGCGAAATACACCTTT-3' (Sp6 promoter underlined)
