# Supplementary material for: Identification of the neuropeptide precursor genes potentially involved in the larval settlement in the Echiuran worm Urechis unicinctus
Source: BMC Genomics. 2020 Dec 14;21:892. doi: 10.1186/s12864-020-07312-4 (PMC7737342; doi:10.1186/s12864-020-07312-4)
Supplement: Supplementary file 5 — Additional file 5: Figure S3. The negative controls of MIP, FRWa, FxFa and FILa in U. unicinctus larvae detected by whole-mount in situ hybridization. [file 12864_2020_7312_MOESM5_ESM.xlsx]

## Sheet: Table1
Neuropeptide name	Accession No.	NpSearch prediction	Homology searching	Gene annotation	E value
FMRFamide	MT162086	Y	Y	FMRFamide neuropeptide precursor [Platynereis dumerilii] AEE25641.1	1.23e-109
MIP/allatostatin-B	MT162087	Y	Y	hypothetical protein CAPTEDRAFT_197880 [Capitella teleta] ELU01469.1	2.65016e-70
WI	MT162088	Y	Y	WI neuropeptide precursor, partial [Platynereis dumerilii] AHB62358.1	1.27908e-14
IRP-1	MT162089	Y	Y	insulin-like peptide [Branchiostoma californiense] P22334.1	4.29201e-13
IRP-2	MT162090	Y	Y	hypothetical protein CAPTEDRAFT_221066 [Capitella teleta] ELU03087.1	6.78334e-21
IRP-4	MT162091	Y	Y	hypothetical protein CAPTEDRAFT_196578 [Capitella teleta] ELT95557.1	1.04395e-23
IRP-5	MT162092		Y
bursicon-A1	MT162093	Y	Y	hypothetical protein CAPTEDRAFT_113601 [Capitella teleta] ELT93240.1	2.12294e-45
bursicon-A2	MT162094	Y	Y	hypothetical protein CAPTEDRAFT_217220 [Capitella teleta] ELT97824.1	1.70729e-45
bursicon-B	MT162095	Y	Y	hypothetical protein CAPTEDRAFT_109977 [Capitella teleta] ELT87390.1	3.39019e-16
glycoprotein alpha-2	MT162096	Y	Y	PREDICTED: glycoprotein hormone alpha-2 [Acyrthosiphon pisum] XP_003247714.1	9.62684e-35
glycoprotein beta	MT162097	Y	Y	glycoprotein hormone beta subunit [Aplysia californica] NP_001191597.1	1.21716e-34
glycoprotein beta-5	MT162098	Y	Y	PREDICTED: glycoprotein hormone beta-5-like [Crassostrea gigas] XP_011441100.1	1.71699e-23
conopressin	MT162099	Y	Y	hypothetical protein CAPTEDRAFT_173251 [Capitella teleta] ELT90472.1	1.58233e-36
NPF-1	MT162100	Y	Y	hypothetical protein CAPTEDRAFT_122119 [Capitella teleta] ELT93672.1	9.63633e-14
NPF-2	MT162101	Y	Y	hypothetical protein CAPTEDRAFT_224912 [Capitella teleta] ELU14705.1	3.10785e-09
NPF-3	MT162102		Y
cerebrin	MT162129	Y	Y	hypothetical protein CAPTEDRAFT_204689 [Capitella teleta] ELU12143.1	7.86481e-19
AKH	MT162104	Y	Y	adipokinetic hormone 1 neuropeptide precursor 1 [Platynereis dumerilii] AHB62361.1	2.70575e-07
7B2	MT162105	Y	Y	hypothetical protein CAPTEDRAFT_219677 [Capitella teleta] ELU01083.1	9.69672e-94
DH44	MT162106		Y
achatin	MT162107		Y
calcitonin-1	MT162108	Y	Y	hypothetical protein CAPTEDRAFT_222382 [Capitella teleta] ELT87883.1	8.43562e-38
calcitonin-2	MT162109	Y	Y	hypothetical protein CAPTEDRAFT_222382 [Capitella teleta] ELT87883.1	1.43153e-60
DH31	MT162110	Y	Y	hypothetical protein CAPTEDRAFT_215078 [Capitella teleta] ELU08670.1	5.08522e-15
pedal peptide 1	MT162111	Y	Y	hypothetical protein CAPTEDRAFT_224693 [Capitella teleta] ELU09045.1	3.18671e-48
pedal peptide 2	MT162112	Y	Y	PREDICTED: pedal peptide 2 isoform X1 [Aplysia californica] XP_012934796.1	1.02097e-50
allatotropin	MT162113	Y	Y	hypothetical protein CAPTEDRAFT_226681 [Capitella teleta] ELT97741.1	4.37876e-11
sulfakinin	MT162114	Y	Y	hypothetical protein CAPTEDRAFT_228037 [Capitella teleta] ELT92762.1	1.09296e-31
allatostatin-A	MT162115	Y	Y	hypothetical protein CAPTEDRAFT_53364, partial [Capitella teleta] ELU12101.1	1.01967e-23
allatostatin-C	MT162116	Y	Y	allatostatin-C neuropeptide precursor [Platynereis dumerilii] AHB62362.1	5.04962e-21
SIFamide	MT162117		Y
leucokinin	MT162118	Y	Y	hypothetical protein CAPTEDRAFT_220760 [Capitella teleta] ELU01892.1	1.30973e-18
LFRYamide	MT162131	Y	Y	hypothetical protein CAPTEDRAFT_204015 [Capitella teleta] ELT93665.1	6.6765e-35
prohormone-3	MT162119	Y	Y	hypothetical protein CAPTEDRAFT_227570 [Capitella teleta] ELT93369.1	4.84898e-34
myomodulin	MT162120	Y	Y	hypothetical protein CAPTEDRAFT_226517 [Capitella teleta] ELU10430.1	3.99564e-113
whitnin-2	MT162121	Y	Y	hypothetical protein CAPTEDRAFT_21488 [Capitella teleta] ELU07851.1	1.54838e-36
FLamide	MT162122	Y	Y	hypothetical protein CAPTEDRAFT_221538 [Capitella teleta] ELT89709.1	4.22846e-41
FVamide	MT162123	Y	Y	protein PRQFV-amide precursor [Aplysia californica] NP_001191529.1	1.63927e-39
NKY-1	MT162124	Y	Y	hypothetical protein CAPTEDRAFT_216446 [Capitella teleta] ELT91919.1	7.24154e-13
NKY-2	MT162125		Y
FVRIamide	MT162126	Y	Y	FVRIamide neuropeptide precursor [Platynereis dumerilii] ACI88787.1	1.56617e-45
QSGamide	MT162127	Y	Y	hypothetical protein CAPTEDRAFT_228726 [Capitella teleta] ELT91968.1	1.57149e-14
HFAamide	MT162128	Y	Y	hypothetical protein CAPTEDRAFT_227908 [Capitella teleta] ELU01627.1	2.0673e-10
RGWamide	MT162103	Y	Y	RGWamide neuropeptide precursor [Platynereis dumerilii] AFS33094.1	1.64087e-34
FFamide	MT162130		Y
DLamide	MT162132	Y	Y	hypothetical protein CAPTEDRAFT_228502 [Capitella teleta] ELU15792.1	6.76238e-32
SLRFamide	MT162133	Y	Y	hypothetical protein CAPTEDRAFT_226322 [Capitella teleta] ELU08166.1	2.39495e-45
QERAS	MT162134	Y	Y	hypothetical protein CAPTEDRAFT_221017 [Capitella teleta] ELU15039.1	1.89683e-56
FxFamide	MT162135	Y		FMRFamide neuropeptide precursor [Platynereis dumerilii] AEE25641.1	0.0498
FILamide	MT162136	Y		FVMamide neuropeptide precursor, partial [Platynereis dumerilii] AEE25643.1	0.022771
FW	MT162137	Y		hypothetical protein LOTGIDRAFT_236400 [Lottia gigantea] XP_009065476.1	0.0451417
FRWamide	MT162138	Y		hypothetical protein CAPTEDRAFT_185359 [Capitella teleta] ELT90794.1	0.00581805
ASYY	MT162139	Y		hypothetical protein CAPTEDRAFT_209199 [Capitella teleta] ELU18643.1	0.0297801
